# Supplementary material for: Low Bacterial Diversity and Nitrate Levels in Cores from Deep Boreholes in Pristine Karst
Source: Life (Basel). 2024 May 24;14(6):677. doi: 10.3390/life14060677 (PMC11204850; doi:10.3390/life14060677)
Supplement: Supplementary file 1 [file life-14-00677-s001.zip]

Archive with 1 entries (1 files):
- life-3007530-supplementary.pdf
